# Supplementary material for: Evaluating the efficacy of the praziquantel dose pole for schistosomiasis treatment: A multi-country systematic review
Source: PLoS Negl Trop Dis. 2025 Oct 10;19(10):e0013587. doi: 10.1371/journal.pntd.0013587 (PMC12513654; doi:10.1371/journal.pntd.0013587)
Supplement: S1 Dataset — (XLSX) [file pntd.0013587.s002.xlsx]

## Sheet: data table for review 
	Authors	Author full names	Title	Year	Source title	DOI	Database	Extractor	Date of extraction	Eligibitlty	Data extracted	Included?	Reason for exclusion
1	Palha De Sousa C.A.; Brigham T.; Chasekwa B.; Mbuya M.N.N.; Tielsch J.M.; Humphrey J.H.; Prendergast A.J.	Palha De Sousa, Chiquita A. (57213912452); Brigham, Tracy (56117303100); Chasekwa, Bernard (36238855700); Mbuya, Mduduzi N. N. (57194515750); Tielsch, James M. (7006268703); Humphrey, Jean H. (7202977808); Prendergast, Andrew J. (15760719100)	Dosing of praziquantel by height in Sub-Saharan African adults	2014	American Journal of Tropical Medicine and Hygiene	10.4269/ajtmh.13-0252	Embase, LILACS, PubMed, Scopus	Paprika	2024-09-13	eligible	see tables	yes
2	Gazzinelli-Guimaraes P.H.; Dhanani N.; King C.H.; Campbell C.H.; Aurelio H.O.; Ferro J.; Nala R.; Fenwick A.; Phillips A.E.	Gazzinelli-Guimaraes, Pedro H. (53863397900); Dhanani, Neerav (57110240100); King, Charles H. (7401525576); Campbell, Carl H. (57210925939); Aurelio, Herminio O. (56922049700); Ferro, Josefo (15748942100); Nala, Rassul (6504039082); Fenwick, Alan (7004545601); Phillips, Anna E. (55433761700)	Accuracy of the WHO praziquantel dose pole for large-scale community treatment of urogenital schistosomiasis in northern Mozambique: Is it time for an update?	2018	PLoS Neglected Tropical Diseases	10.1371/journal.pntd.0006957	Embase, LILACS, PubMed, Scopus	Paprika	2024-09-13	eligible	see tables	yes
3	Montresor A.; Engels D.; Ramsan M.; Foum A.; Savioli L.	Montresor, A. (7003965054); Engels, D. (56253523700); Ramsan, M. (6603338941); Foum, A. (6506462773); Savioli, L. (7007089025)	Field test of the 'dose pole' for praziquantel in Zanzibar	2002	Transactions of the Royal Society of Tropical Medicine and Hygiene	10.1016/S0035-9203(02)90111-2	Embase, LILACS, PubMed, Scopus	Paprika	2024-09-13	eligible	see tables	yes
4	Montresor A.; Odermatt P.; Muth S.; Iwata F.; Raja'a Y.A.; Assis A.M.; Zulkifli A.; Kabatereine N.B.; Fenwick A.; Al-Awaidy S.; Allen H.; Engels D.; Savioli L.	Montresor, A. (7003965054); Odermatt, P. (57203175429); Muth, S. (7003364482); Iwata, F. (7004951565); Raja'a, Y.A. (56044549100); Assis, A.M. (35463520200); Zulkifli, A. (6701774214); Kabatereine, N.B. (6701443866); Fenwick, A. (7004545601); Al-Awaidy, S. (6508132710); Allen, H. (8562439600); Engels, D. (56253523700); Savioli, L. (7007089025)	The WHO dose pole for the administration of praziquantel is also accurate in non-African populations	2005	Transactions of the Royal Society of Tropical Medicine and Hygiene	10.1016/j.trstmh.2004.06.006	Embase, LILACS, PubMed, Scopus	Paprika	2024-09-13	eligible	see tables	yes
5	Hall A.; Nokes C.; Wen S.-T.; Adjei S.; Kihamia C.; Mwanri L.; Bobrow E.; De Graft-Johnson J.; Bundy D.	Hall, Andrew (56285607200); Nokes, Catherine (6701764924); Wen, Su-Tung (7201439774); Adjei, Sam (57928353600); Kihamia, Charles (57190556219); Mwanri, Lillian (6603154148); Bobrow, Emily (26657214500); De Graft-Johnson, Joseph (6602438099); Bundy, Don (57203631925)	Alternatives to bodyweight for estimating the dose of praziquantel needed to treat schistosomiasis	1999	Transactions of the Royal Society of Tropical Medicine and Hygiene	10.1016/S0035-9203(99)90087-1	Embase, LILACS, PubMed, Scopus	Paprika	2024-09-13	eligible	see tables	yes
6	Sousa-Figueiredo J.C.; Pleasant J.; Day M.; Betson M.; Rollinson D.; Montresor A.; Kazibwe F.; Kabatereine N.B.; Stothard J.R.	Sousa-Figueiredo, José Carlos (25621818700); Pleasant, Joyce (25823527900); Day, Matthew (36171474600); Betson, Martha (35558172600); Rollinson, David (7006140704); Montresor, Antonio (7003965054); Kazibwe, Francis (6602883361); Kabatereine, Narcis B. (6701443866); Stothard, J. Russell (35581378700)	Treatment of intestinal schistosomiasis in Ugandan preschool children: best diagnosis, treatment efficacy and side-effects, and an extended praziquantel dosing pole	2010	International Health	10.1016/j.inhe.2010.02.003	Embase, LILACS, PubMed, Scopus	Paprika	2024-09-13	eligible	see tables	yes
7	Baan M.; Galappaththi-Arachchige H.N.; Gagai S.; Aurlund C.G.; Vennervald B.J.; Taylor M.; van Lieshout L.; Kjetland E.F.	Baan, Marije (57189516409); Galappaththi-Arachchige, Hashini Nilushika (57189036542); Gagai, Silindile (56662257500); Aurlund, Christine G. (57189515709); Vennervald, Birgitte J. (35331378400); Taylor, Myra (7406239951); van Lieshout, Lisette (55649401300); Kjetland, Eyrun F. (6507687811)	The Accuracy of Praziquantel Dose Poles for Mass Treatment of Schistosomiasis in School Girls in KwaZulu-Natal, South Africa	2016	PLoS Neglected Tropical Diseases	10.1371/journal.pntd.0004623	Embase, LILACS, PubMed, Scopus	Paprika	2024-09-13	eligible	see tables	yes
8	Erfe J.M.; Belizarioa V.Y.; Chua P.L.C.; Naig J.R.A.	Erfe, Jeffrey Mark (55949085800); Belizarioa, Vicente Y. (55949675800); Chua, Paul Lester C. (55695462000); Naig, June Rose A. (56499196700)	Validating the WHO dose pole in the Philippines for school-based mass drug administration of praziquantel for morbidity control of schistosomiasis	2013	Transactions of the Royal Society of Tropical Medicine and Hygiene	10.1093/trstmh/trt076	Embase, LILACS, PubMed, Scopus	Paprika	2024-09-17	eligible	see tables	yes
9	Montresor A.; Mwinzi P.; Garba A.	Montresor, Antonio (7003965054); Mwinzi, Pauline (6507788009); Garba, Amadou (56256015800)	Adjustments in case of overweight and obesity to the WHO tablet pole for praziquantel administration	2023	Transactions of the Royal Society of Tropical Medicine and Hygiene	10.1093/trstmh/trac118	Embase, LILACS, PubMed, Scopus	Paprika	2024-09-17	eligible	see tables	yes
10	Nordin P.; Poggensee G.; Mtweve S.; Krantz I.	Nordin, Per (8120132100); Poggensee, Gabriele (55783072500); Mtweve, Sabina (6506867289); Krantz, Ingela (7004409232)	From a weighing scale to a pole: A comparison of two different dosage strategies in mass treatment of Schistosomiasis haematobium	2014	Global Health Action	10.3402/gha.v7.25351	Embase, LILACS, PubMed, Scopus	Paprika	2024-09-17	eligible	see tables	yes
11	Montresor A.; Engels D.; Chitsulo L.; Bundy D.A.P.; Brooker S.; Savioli L.	Montresor, Antonio (7003965054); Engels, Dirk (56253523700); Chitsulo, Lester (6603751948); Bundy, Donald A.P. (57203631925); Brooker, Simon (7005926568); Savioli, Lorenzo (7007089025)	Development and validation of a 'tablet pole' for the administration of praziquantel in sub-Saharan Africa	2001	Transactions of the Royal Society of Tropical Medicine and Hygiene	10.1016/S0035-9203(01)90034-3	Embase, LILACS, PubMed, Scopus	Paprika	2024-09-17	eligible	see tables	yes
12	Strandgaard H.; Johansen M.V.; Montresor A.; Ørnbjerg N.	Strandgaard, H. (21834751400); Johansen, M.V. (26643010200); Montresor, A. (7003965054); Ørnbjerg, N. (6507031678)	Field testing of the WHO dose pole for administration of praziquantel in the treatment of opisthorchiasis in Lao PDR	2007	Transactions of the Royal Society of Tropical Medicine and Hygiene	10.1016/j.trstmh.2007.07.004	Embase, LILACS, PubMed, Scopus	Paprika		not		no	Clinical trial focused on the treatment of opisthorchiasis, not schistosomiasis
13	Sakho F.; Badila C.F.; Dembele B.; Diaby A.; Camara A.K.; Lamah L.; Reid S.D.; Weng A.; Fuller B.B.; Sanchez K.A.; Kabore A.; Zhang Y.; Weaver A.	Sakho, Fatoumata (57193562042); Badila, Christelly Flore (57202788780); Dembele, Benoit (35088041000); Diaby, Aissatou (57290586100); Camara, Abdoul Karim (57290060500); Lamah, Lamine (57202790248); Reid, Steven D. (57201345211); Weng, Angel (57290929600); Fuller, Brian B. (57290929700); Sanchez, Katherine A. (57291102000); Kabore, Achille (35740690700); Zhang, Yaobi (14625801100); Weaver, Angela…	Implementation of mass drug administration for neglected tropical diseases in Guinea during the COVID-19 pandemic	2021	PLoS Neglected Tropical Diseases	10.1371/journal.pntd.0009807	Embase, LILACS, PubMed, Scopus	Paprika		not		no	inclusion criteria not met (focused on overall programatic use of the dose pole did not mention the use of comparisons for weight based dosing)
14	Sousa-Figueiredo J.C.; Betson M.; Stothard J.R.	Sousa-Figueiredo, José C. (25621818700); Betson, Martha (35558172600); Stothard, J. Russell (35581378700)	Treatment of schistosomiasis in African infants and preschool-aged children: Downward extension and biometric optimization of the current praziquantel dose pole	2012	International Health	10.1016/j.inhe.2012.03.003	Embase, LILACS, PubMed, Scopus	Paprika		not		no	inclusion criteria not met (Data included already in Sousa-Figueredo et al., 2010 in the International Health Journal)
15	Sousa-Figueiredo J.C.; Day M.; Betson M.; Kabatereine N.B.; Stothard J.R.	Sousa-Figueiredo, Jose Carlos (25621818700); Day, Matthew (36171474600); Betson, Martha (35558172600); Kabatereine, Narcis B. (6701443866); Stothard, J. Russell (35581378700)	An inclusive dose pole for treatment of schistosomiasis in infants and preschool children with praziquantel	2010	Transactions of the Royal Society of Tropical Medicine and Hygiene	10.1016/j.trstmh.2010.07.012	Embase, LILACS, PubMed, Scopus	Paprika		not		no	inclusion criteria not met (Data included already in Sousa-Figueredo et al., 2010 in the Transactions of the Royal Society of Tropical Medicine and Hygiene)
16	World Health Organization	World Health Organization	Praziquantel 'dose pole' for large scale deworming	2003	WHO Drug Information		Embase, LILACS, PubMed, Scopus	Paprika		not		no	WHO information, not an actual study or first data
17	Montresor A.,Mwinzi, P., & Garba, A.	Antonio Montresor, Pauline Mwinzi, Amadou Garba	Adjustments in case of overweight and obesity to the WHO tablet pole for praziquantel administration	2023	Transactions of the Royal Society of Tropical Medicine and Hygiene (2023) 117:4 (255-259). Date of Publication: 1 Apr 2023	10.1093/trstmh/trac118	Embase, PubMed, Scopus	Paprika		not		no	inclusion criteria not met (virtual study)
18	Visclosky T., Hashikawa A., Kroner E.	Timothy Visclosky, Andrew Hashikawa, Eric Kroner,	The epidemiology of a hidden schistosomiasis endemic in the salamat region of chad, Africa	2021	Pediatrics (2021) 147:3 (267-268). Date of Publication: 1 Mar 2021	10.1542/peds.147.3MA3.267	Embase, LILACS, PubMed, Scopus	Paprika		not		no	Inclusion criteria not met (does not mention dosage for praziquntel treatment)
19	Kamdem D.S.	Kamdem D.S.	Determinants of praziquantel mass drug administration failure to control schistosomiasis infection in a persistent foci of transmission: A cross sectional study of five differentially affected neighbouring villages in rural cameroon	2020	American Journal of Tropical Medicine and Hygiene (2020) 103:5 SUPPL (472). Date of Publication: 2020		Embase	Paprika		not		no	Abstract
20	Fenwick A.; Webster J.P.	Fenwick, Alan (7004545601); Webster, Joanne P. (57687290500)	Schistosomiasis: Challenges for control, treatment and drug resistance	2006	Current Opinion in Infectious Diseases	10.1097/01.qco.0000247591.13671.6a	Embase, LILACS, PubMed, Scopus	Paprika		not		no	review
21	Tohon Z.B.; Mainassara H.B.; Garba A.; Mahamane A.E.; Bosqué-Oliva E.; Ibrahim M.-L.; Duchemin J.-B.; Chanteau S.; Boisier P.	Tohon, Zilahatou B. (6507271569); Mainassara, Halima B. (15849128300); Garba, Amadou (56256015800); Mahamane, Ali E. (14630754900); Bosqué-Oliva, Elisa (14029635600); Ibrahim, Maman-Laminou (8307528500); Duchemin, Jean-Bernard (7005245979); Chanteau, Suzanne (56236748900); Boisier, Pascal (56250864900)	Controlling schistosomiasis: significant decrease of anaemia prevalence one year after a single dose of praziquantel in Nigerian schoolchildren	2008	PLoS Neglected Tropical Diseases	10.1371/journal.pntd.0000241	Embase, LILACS, PubMed, Scopus	Paprika		not		no	Clinical trial and Inclusion criteria not met (weight not collected using scale, only used the dosepole to administer doses)
22	Colley D.G.; Secor W.E.	Colley, Daniel G. (7102634065); Secor, W. Evan (7004063907)	A schistosomiasis research agenda	2007	PLoS Neglected Tropical Diseases	10.1371/journal.pntd.0000032	Embase, LILACS, PubMed, Scopus	Paprika		not		no	research agenda
23	Stothard J.R.; Sousa-Figueiredo J.C.; Betson M.; Green H.K.; Seto E.Y.W.; Garba A.; Sacko M.; Mutapi F.; Vaz Nery S.; Amin M.A.; Mutumba-Nakalembe M.; Navaratnam A.; Fenwick A.; Kabatereine N.B.; Gabrielli A.F.; Montresor A.	Stothard, J. Russell (35581378700); Sousa-Figueiredo, José C. (25621818700); Betson, Martha (35558172600); Green, Helen K. (57197141795); Seto, Edmund Y.W. (7006534371); Garba, Amadou (56256015800); Sacko, Moussa (17636206000); Mutapi, Francisca (6603576009); Vaz Nery, Susana (57211648422); Amin, Mutamad A. (7403041119); Mutumba-Nakalembe, Margaret (54892058000); Navaratnam, Annalan (54891872900)…	Closing the praziquantel treatment gap: New steps in epidemiological monitoring and control of schistosomiasis in African infants and preschool-aged children	2011	Parasitology	10.1017/S0031182011001235	Embase, LILACS, PubMed, Scopus	Paprika		not		no	review
