# Supplementary material for: Evaluating the efficacy of the praziquantel dose pole for schistosomiasis treatment: A multi-country systematic review
Source: PLoS Negl Trop Dis. 2025 Oct 10;19(10):e0013587. doi: 10.1371/journal.pntd.0013587 (PMC12513654; doi:10.1371/journal.pntd.0013587)
Supplement: S2 Dataset — (XLS) [file pntd.0013587.s003.xls]

## Sheet: Combined_Acceptable___Optimal_D
Table 1: School based- treatment with Wilson score proportions and 95% Confidence interval
References	Study	Sample Size	Insufficient Dose	Acceptable + Optimal Dose	Excessive Dose	Insufficient Proportion	Insufficient CI Lower	Insufficient CI Upper	Acceptable + Optimal Proportion	Acceptable + Optimal CI Lower	Acceptable + Optimal CI Upper	Excessive Proportion	Excessive CI Lower	Excessive CI Upper
Hall et al., 1999	3 African countries	5950	635	4455	860	0.1067	0.0991	0.1148	0.7487	0.7376	0.7596	0.1445	0.1358	0.1537
Montresor et al., 2001	7 African countries	19923	99	19649	175	0.005	0.0041	0.006	0.9862	0.9845	0.9878	0.0088	0.0076	0.0102
Montresor et al., 2002	Tanzania (2002)	1287	6	1277	4	0.0047	0.0021	0.0101	0.9922	0.9858	0.9958	0.0031	0.0012	0.008
Nordin et al., 2014	Tanzania (2014)	1477	4	1467	6	0.0027	0.0011	0.0069	0.9932	0.9876	0.9963	0.0041	0.0019	0.0088
Montresor et al., 2005	6 non-African countries	3979	63	3885	31	0.0158	0.0124	0.0202	0.9764	0.9712	0.9807	0.0078	0.0055	0.011
Baan et al., 2016	South Africa	1008	108	899	1	0.1071	0.0895	0.1278	0.8919	0.8712	0.9096	0.001	0.0002	0.0056
Sousa-Figueredo et al., 2010	Uganda	3303	7	2949	347	0.0021	0.001	0.0044	0.8928	0.8818	0.9029	0.1051	0.0951	0.116
Erfe et al., 2013	Philippines	1427	3	1423	1	0.0021	0.0007	0.0062	0.9972	0.9928	0.9989	0.0007	0.0001	0.004
Gazzinelli-Guimaraes et al., 2018	Mozambique	7596	456	6973	167	0.06	0.0549	0.0656	0.918	0.9116	0.9239	0.022	0.0189	0.0255
Table 2: Community-wide treatment (0-95 years-old) with Wilson score proportions and 95% Confidence interval
References	Study	Sample Size	Insufficient Dose	Acceptable + Optimal Dose	Excessive Dose	Insufficient Proportion	Insufficient CI Lower	Insufficient CI Upper	Acceptable + Optimal Proportion	Acceptable + Optimal CI Lower	Acceptable + Optimal CI Upper	Excessive Proportion	Excessive CI Lower	Excessive CI Upper
Montresor et al., 2001	5 African countries	4710	103	4494	113	0.0219	0.0181	0.0265	0.9541	0.9478	0.9598	0.024	0.02	0.0288
Palha de Souza et al., 2014	Zimbabwe	5614	842	4766	6	0.15	0.1409	0.1596	0.8489	0.8393	0.8581	0.0011	0.0005	0.0023
Montressor et al., 2005	Cambodia	3300	18	3268	14	0.0055	0.0035	0.0086	0.9903	0.9863	0.9931	0.0042	0.0025	0.0071
Baan et al., 2016	South Africa	2149	744	1403	2	0.3462	0.3264	0.3666	0.6529	0.6325	0.6727	0.0009	0.0003	0.0034
Compaore et al., 2016	Burkina Faso	258	7	251	0	0.0271	0.0132	0.0549	0.9729	0.9451	0.9868	0	0	0.0147
Gazzinelli-Guimaraes et al., 2018	Mozambique	9827	757	8896	174	0.077	0.0719	0.0825	0.9053	0.8993	0.9109	0.0177	0.0153	0.0205
Table 3: Community-wide treatment for adults (15-95 years old) with Wilson score proportions and 95% Confidence interval
Reference	Study	Sample Size	Insufficient Dose	Acceptable + Optimal Dose	Excessive Dose	Insufficient Proportion	Insufficient CI Lower	Insufficient CI Upper	Acceptable + Optimal Proportion	Acceptable + Optimal CI Lower	Acceptable + Optimal CI Upper	Excessive Proportion	Excessive CI Lower	Excessive CI Upper
Palha de Souza et al., 2014	Zimbabwe	5614	842	4766	6	0.15	0.1409	0.1596	0.8489	0.8393	0.8581	0.0011	0.0005	0.0023
Baan et al., 2016	South Africa	2149	744	1403	2	0.3462	0.3264	0.3666	0.6529	0.6325	0.6727	0.0009	0.0003	0.0034
Gazzinelli-Guimaraes et al., 2018	Mozambique	2231	301	1925	5	0.1349	0.1214	0.1497	0.8628	0.8479	0.8765	0.0022	0.001	0.0052
Table 4: Two studies matched for 16-23 age with Wilson score proportions and 95% Confidence interval
Reference	Study	Sample Size	Insufficient Dose	Acceptable + Optimal Dose	Excessive Dose	Insufficient Proportion	Insufficient CI Lower	Insufficient CI Upper	Acceptable + Optimal Proportion	Acceptable + Optimal CI Lower	Acceptable + Optimal CI Upper	Excessive Proportion	Excessive CI Lower	Excessive CI Upper
Gazzinelli-Guimaraes et al., 2018	Mozambique	641	54	584	3	0.0842	0.0651	0.1083	0.9111	0.8865	0.9307	0.0047	0.0016	0.0137
Baan et al., 2016	South Africa	2149	744	1403	2	0.3462	0.3264	0.3666	0.6529	0.6325	0.6727	0.0009	0.0003	0.0034
Table 5: Two studies matched for 15-49 age range with Wilson score proportions and 95% Confidence interval
References	Study	Sample Size	Insufficient Dose	Acceptable + Optimal Dose	Excessive Dose	Insufficient Proportion	Insufficient CI Lower	Insufficient CI Upper	Acceptable + Optimal Proportion	Acceptable + Optimal CI Lower	Acceptable + Optimal CI Upper	Excessive Proportion	Excessive CI Lower	Excessive CI Upper
Gazzinelli-Guimaraes et al., 2018	Mozambique	2177	258	1907	12	0.1185	0.1056	0.1328	0.876	0.8615	0.8892	0.0055	0.0032	0.0096
Palha de Souza et al., 2014	Zimbabwe	5614	842	4766	6	0.15	0.1409	0.1596	0.8489	0.8393	0.8581	0.0011	0.0005	0.0023
