# Supplementary material for: Evaluating the efficacy of the praziquantel dose pole for schistosomiasis treatment: A multi-country systematic review
Source: PLoS Negl Trop Dis. 2025 Oct 10;19(10):e0013587. doi: 10.1371/journal.pntd.0013587 (PMC12513654; doi:10.1371/journal.pntd.0013587)
Supplement: S3 Dataset — (XLSX) [file pntd.0013587.s004.xlsx]

## Sheet: Sheet1
meta_analysis_DL_logit_summary
Studies	dosing category	k	pooled_proportion	95% CI_low	95% CI_high	I^2 (%)	Tau^2
Table 1: School based- treatment with Wilson score proportions and 95% Confidence interval	Insufficient	9	0.013158	0.00596136	0.028791	99.346	1.4093
Table 1: School based- treatment with Wilson score proportions and 95% Confidence interval	Acceptable + Optimal	9	0.968338	0.929112	0.986181	99.7265	1.63549
Table 1: School based- treatment with Wilson score proportions and 95% Confidence interval	Excessive	9	0.0110844	0.00428322	0.0283774	99.5735	1.98119
Table 2: Community-wide treatment (0-95 years-old) with Wilson score proportions and 95% Confidence interval	Insufficient	6	0.0541546	0.0235198	0.119796	99.6902	1.13857
Table 2: Community-wide treatment (0-95 years-old) with Wilson score proportions and 95% Confidence interval	Acceptable + Optimal	6	0.930644	0.862863	0.966235	99.65	0.868686
Table 2: Community-wide treatment (0-95 years-old) with Wilson score proportions and 95% Confidence interval	Excessive	6	0.00550293	0.00267518	0.0112859	95.4255	0.616475
Table 3: Community-wide treatment for adults (15-95 years old) with Wilson score proportions and 95% Confidence interval	Insufficient	3	0.196487	0.101706	0.345611	99.5224	0.460598
Table 3: Community-wide treatment for adults (15-95 years old) with Wilson score proportions and 95% Confidence interval	Acceptable + Optimal	3	0.801854	0.653429	0.896757	99.5177	0.453148
Table 3: Community-wide treatment for adults (15-95 years old) with Wilson score proportions and 95% Confidence interval	Excessive	3	0.00154276	0.000922238	0.00257972	0	0
Table 4: Two studies matched for 16-23 age with Wilson score proportions and 95% Confidence interval	Insufficient	2	0.182218	0.0388375	0.551312	99.2717	1.50665
Table 4: Two studies matched for 16-23 age with Wilson score proportions and 95% Confidence interval	Acceptable + Optimal	2	0.813072	0.454188	0.95787	99.2573	1.41349
Table 4: Two studies matched for 16-23 age with Wilson score proportions and 95% Confidence interval	Excessive	2	0.00261326	0.000574594	0.0117998	71.3519	0.856463
Table 5: Two studies matched for 15-49 age range with Wilson score proportions and 95% Confidence interval	Insufficient	2	0.134231	0.106301	0.168118	92.1026	0.0337388
Table 5: Two studies matched for 15-49 age range with Wilson score proportions and 95% Confidence interval	Acceptable + Optimal	2	0.862161	0.833531	0.886538	89.1503	0.0230459
Table 5: Two studies matched for 15-49 age range with Wilson score proportions and 95% Confidence interval	Excessive	2	0.00263943	0.00054873	0.0125955	90.9037	1.17167
