# Supplementary material for: Evaluating the efficacy of the praziquantel dose pole for schistosomiasis treatment: A multi-country systematic review
Source: PLoS Negl Trop Dis. 2025 Oct 10;19(10):e0013587. doi: 10.1371/journal.pntd.0013587 (PMC12513654; doi:10.1371/journal.pntd.0013587)
Supplement: S4 Dataset — (XLSX) [file pntd.0013587.s005.xlsx]

## Sheet: Sheet1
Optimal dosing (40-60mg/Kg)
References	Treatment arm and age groups	Study	Sample Size	Optimal Count	Proportion	95% CI Lower	95% CI Upper	Observations
Table 1: Table 1: School based- treatment with Wilson score proportions and 95% Confidence interval
Hall et al., 1999*	School based- treatment - SAC	3 African countries	5950	4455	0.748739	0.73756	0.759598	*optimal dosing (36-44mg/Kg)
Montresor et al., 2001	School based- treatment - SAC	7 African countries	19923	16884	0.847463	0.842403	0.852388
Montresor et al., 2002	School based- treatment - SAC	Tanzania (2002)	1287	1004	0.780109	0.756665	0.801885
Nordin et al., 2014	School based- treatment - SAC	Tanzania (2014)	1477	1047	0.708869	0.685183	0.731472
Montresor et al., 2005	School based- treatment - SAC	6 non-African countries	3979	3178	0.798693	0.785949	0.810862
Baan et al., 2016	School based- treatment - SAC	South Africa	1008	389	0.385913	0.356347	0.416345
Sousa-Figueredo et al., 2010	School based- treatment - SAC	Uganda	3303	2203	0.666969	0.650711	0.68284
Erfe et al., 2013	School based- treatment - SAC	Philippines	1427	1334	0.934828	0.920818	0.946504
Gazzinelli-Guimaraes et al., 2018	School based- treatment - SAC	Mozambique	7596	4155	0.546998	0.535783	0.558166
Table 2: Community-wide treatment (0-95 years-old) with Wilson score proportions and 95% Confidence interval
Montresor et al., 2001	Community-wide treatment - SAC and Adults	5 African countries	4710	3210	0.681529	0.66808	0.694681
Palha de Souza et al., 2014	Community-wide treatment - SAC and Adults	Zimbabwe	5614	1796	0.319914	0.30784	0.332236
Montressor et al., 2005	Community-wide treatment - SAC and Adults	Cambodia	3300	2598	0.787273	0.77298	0.800897
Baan et al., 2016	Community-wide treatment - SAC and Adults	South Africa	2149	299	0.139134	0.125145	0.154412
Compaore et al., 2016	Community-wide treatment - SAC and Adults	Burkina Faso	258	120	0.465116	0.405211	0.526046
Gazzinelli-Guimaraes et al., 2018	Community-wide treatment - SAC and Adults	Mozambique	9827	4969	0.505648	0.495762	0.515529
Table 3: Community-wide treatment for adults (15-95 years old) with Wilson score proportions and 95% Confidence interval
Palha de Souza et al., 2014	Community-wide treatment - Adults	Zimbabwe	5614	1796	0.319914	0.30784	0.332236
Baan et al., 2016	Community-wide treatment - Adults	South Africa	2149	299	0.139134	0.125145	0.154412
Gazzinelli-Guimaraes et al., 2018	Community-wide treatment - Adults	Mozambique	2231	751	0.33662	0.317307	0.356495
Table 4: Two studies matched for 16-23 age with Wilson score proportions and 95% Confidence interval
Gazzinelli-Guimaraes et al., 2018	Community-wide treatment - Adults (16-23 years)	Mozambique	641	232	0.361934	0.325656	0.399858
Baan et al., 2016	Community-wide treatment - Adults (16-23 years)	South Africa	2149	299	0.139134	0.125145	0.154412
Table 5: Two studies matched for 15-49 age range with Wilson score proportions and 95% Confidence interval
Gazzinelli-Guimaraes et al., 2018	Community-wide treatment - Adults (15-49 years)	Mozambique	2177	809	0.371612	0.351556	0.392121
Palha de Souza et al., 2014	Community-wide treatment - Adults (15-49 years)	Zimbabwe	5614	1796	0.319914	0.30784	0.332236
