# Supplementary material for: Evaluating the efficacy of the praziquantel dose pole for schistosomiasis treatment: A multi-country systematic review
Source: PLoS Negl Trop Dis. 2025 Oct 10;19(10):e0013587. doi: 10.1371/journal.pntd.0013587 (PMC12513654; doi:10.1371/journal.pntd.0013587)
Supplement: S5 Dataset — (XLSX) [file pntd.0013587.s006.xlsx]

## Sheet: Summary
		meta_analysis_DL_logit_summary
Group	k (studies)	Pooled proportion of optimal dosing	95% CI low	95% CI high	Tau^2	I^2 (%)
School based- treatment - SAC	9	0.739571	0.634728	0.822726	0.562117	99.7707
Community-wide treatment - SAC and Adults	6	0.474291	0.308016	0.64647	0.775682	99.8379
Community-wide treatment - Adults	3	0.253117	0.16107	0.374296	0.249919	99.2536
Community-wide treatment - Adults (16-23 years)	2	0.232417	0.0813115	0.508808	0.782264	99.3256
Community-wide treatment - Adults (15-49 years)	2	0.344785	0.29601	0.397065	0.0248199	94.6884

## Sheet: PerStudy
Group	Study	n	x_optimal	Proportion	logit(p)_adj	Var(logit(p))	Random-effects weight
School based- treatment - SAC	Hall et al., 1999	5950	4455	0.748698	1.09168	0.000893114	1.77617
School based- treatment - SAC	Montresor et al., 2001	19923	16884	0.847445	1.7147	0.000388227	1.77776
School based- treatment - SAC	Montresor et al., 2002	1287	1004	0.779891	1.26503	0.00452286	1.76479
School based- treatment - SAC	Nordin et al., 2014	1477	1047	0.708728	0.889214	0.00327753	1.76868
School based- treatment - SAC	Montresor et al., 2005	3979	3178	0.798618	1.37768	0.00156227	1.77406
School based- treatment - SAC	Baan et al., 2016	1008	389	0.386026	-0.464049	0.0041816	1.76585
School based- treatment - SAC	Sousa-Figueredo et al., 2010	3303	2203	0.666919	0.694282	0.0013625	1.77469
School based- treatment - SAC	Erfe et al., 2013	1427	1334	0.934524	2.65835	0.0114445	1.74349
School based- treatment - SAC	Gazzinelli-Guimaraes et al., 2018	7596	4155	0.546992	0.188525	0.000531216	1.77731
Community-wide treatment - SAC and Adults	Montresor et al., 2001	4710	3210	0.68149	0.760628	0.000977922	1.28756
Community-wide treatment - SAC and Adults	Palha de Souza et al., 2014	5614	1796	0.319947	-0.754017	0.000818521	1.28783
Community-wide treatment - SAC and Adults	Montressor et al., 2005	3300	2598	0.787186	1.30804	0.00180832	1.28619
Community-wide treatment - SAC and Adults	Baan et al., 2016	2149	299	0.139302	-1.8211	0.00387929	1.28277
Community-wide treatment - SAC and Adults	Compaore et al., 2016	258	120	0.465251	-0.139221	0.015519	1.2639
Community-wide treatment - SAC and Adults	Gazzinelli-Guimaraes et al., 2018	9827	4969	0.505647	0.0225895	0.000407052	1.28851
Community-wide treatment - Adults	Palha de Souza et al., 2014	5614	1796	0.319947	-0.754017	0.000818521	3.98823
Community-wide treatment - Adults	Baan et al., 2016	2149	299	0.139302	-1.8211	0.00387929	3.94014
Community-wide treatment - Adults	Gazzinelli-Guimaraes et al., 2018	2231	751	0.336694	-0.678064	0.00200612	3.96943
Community-wide treatment - Adults (16-23 years)	Gazzinelli-Guimaraes et al., 2018	641	232	0.36215	-0.566047	0.00674308	1.26742
Community-wide treatment - Adults (16-23 years)	Baan et al., 2016	2149	299	0.139302	-1.8211	0.00387929	1.27203
Community-wide treatment - Adults (15-49 years)	Gazzinelli-Guimaraes et al., 2018	2177	809	0.371671	-0.525054	0.00196606	37.333
Community-wide treatment - Adults (15-49 years)	Palha de Souza et al., 2014	5614	1796	0.319947	-0.754017	0.000818521	39.004
